# Supplementary material for: Estradiol Prevents Amyloid Beta-Induced Mitochondrial Dysfunction and Neurotoxicity in Alzheimer’s Disease via AMPK-Dependent Suppression of NF-κB Signaling
Source: Int J Mol Sci. 2025 Jun 27;26(13):6203. doi: 10.3390/ijms26136203 (PMC12249544; doi:10.3390/ijms26136203)
Supplement: Supplementary file 1 [file ijms-26-06203-s001.zip]

Archive with 1 entries (1 files):
- ijms-3687431-supplementary.pdf
